# Supplementary material for: Multi-cancer computational analysis reveals invasion-associated variant of desmoplastic reaction involving INHBA, THBS2 and COL11A1
Source: BMC Med Genomics. 2010 Nov 3;3:51. doi: 10.1186/1755-8794-3-51 (PMC2988703; doi:10.1186/1755-8794-3-51)
Supplement: Additional file 3 — List of genes resulting from EVA algorithm. This file contains the commonly significant probe sets in four ovarian and colorectal cancers data sets. [file 1755-8794-3-51-S3.XLS]

## Sheet: MannWhitney_cleanphenotype_Comm
Probe Seta	Gene	Log FC
37892_at	COL11A1	3.93571
217428_s_at	COL10A1	3.54791
204320_at	COL11A1	3.3908
210809_s_at	POSTN	3.14128
206439_at	EPYC	3.1175
219087_at	ASPN	2.99468
205941_s_at	COL10A1	2.87894
203083_at	THBS2	2.80591
209955_s_at	FAP	2.72932
215446_s_at	LOX	2.62676
204051_s_at	SFRP4	2.52514
210511_s_at	INHBA	2.51585
215646_s_at	VCAN	2.49773
218469_at	GREM1	2.4822
209758_s_at	MFAP5	2.41767
218468_s_at	GREM1	2.35349
212353_at	SULF1	2.34213
221730_at	COL5A2	2.33954
211571_s_at	VCAN	2.33394
204619_s_at	VCAN	2.32508
205713_s_at	COMP	2.30943
221731_x_at	VCAN	2.2727
204620_s_at	VCAN	2.25658
201150_s_at	TIMP3	2.25114
221729_at	COL5A2	2.24104
212354_at	SULF1	2.22787
212489_at	COL5A1	2.2171
213790_at	ADAM12	2.20832
212488_at	COL5A1	2.19729
201147_s_at	TIMP3	2.19499
204457_s_at	GAS1	2.17337
206026_s_at	TNFAIP6	2.13996
202952_s_at	ADAM12	2.12246
202766_s_at	FBN1	2.07914
212344_at	SULF1	2.07187
202311_s_at	COL1A1	2.04942
209335_at	DCN	2.00801
211896_s_at	DCN	1.98841
212464_s_at	FN1	1.98821
205547_s_at	TAGLN	1.98724
201792_at	AEBP1	1.98345
206025_s_at	TNFAIP6	1.95057
202237_at	NNMT	1.94875
202310_s_at	COL1A1	1.93468
203325_s_at	COL5A1	1.90304
216442_x_at	FN1	1.89168
201852_x_at	COL3A1	1.88567
204939_s_at	PLN	1.87181
204298_s_at	LOX	1.86432
202238_s_at	NNMT	1.86226
210495_x_at	FN1	1.85826
202765_s_at	FBN1	1.85685
221019_s_at	COLEC12	1.83455
202283_at	SERPINF1	1.82777
209621_s_at	PDLIM3	1.82693
202363_at	SPOCK1	1.81872
207173_x_at	CDH11	1.7951
211813_x_at	DCN	1.79332
211719_x_at	FN1	1.77768
201149_s_at	TIMP3	1.77274
212667_at	SPARC	1.77211
213139_at	SNAI2	1.74648
204464_s_at	EDNRA	1.7348
220988_s_at	C1QTNF3	1.71361
201893_x_at	DCN	1.70893
211597_s_at	HOPX	1.70735
200974_at	ACTA2	1.68061
213905_x_at	BGN	1.65241
201109_s_at	THBS1	1.63968
207172_s_at	CDH11	1.62612
217762_s_at	RAB31	1.61687
204463_s_at	EDNRA	1.61411
213125_at	OLFML2B	1.60608
201438_at	COL6A3	1.606
202404_s_at	COL1A2	1.59557
214587_at	COL8A1	1.58716
201261_x_at	BGN	1.58549
204955_at	SRPX	1.58515
201108_s_at	THBS1	1.57756
205907_s_at	OMD	1.56163
201617_x_at	CALD1	1.54413
206101_at	ECM2	1.54213
217763_s_at	RAB31	1.5362
215076_s_at	COL3A1	1.53369
205991_s_at	PRRX1	1.53124
217764_s_at	RAB31	1.51936
201148_s_at	TIMP3	1.51593
203570_at	LOXL1	1.49526
204894_s_at	AOC3	1.48694
204589_at	NUAK1	1.47273
209596_at	MXRA5	1.46255
201616_s_at	CALD1	1.44
202403_s_at	COL1A2	1.43174
212764_at	ZEB1	1.4137
200665_s_at	SPARC	1.40941
204337_at	RGS4	1.40658
37512_at	HSD17B6	1.38162
204035_at	SCG2	1.36712
209651_at	TGFB1I1	1.35505
205700_at	HSD17B6	1.34458
205433_at	BCHE	1.34091
219655_at	C7orf10	1.33979
210139_s_at	PMP22	1.33928
202998_s_at	LOXL2	1.33577
204083_s_at	TPM2	1.33136
221900_at	COL8A2	1.32971
214701_s_at	FN1	1.32109
221447_s_at	GLT8D2	1.30883
213001_at	ANGPTL2	1.26703
210170_at	PDLIM3	1.24864
218854_at	DSE	1.23974
205100_at	GFPT2	1.23725
218656_s_at	LHFP	1.23291
219179_at	DACT1	1.22347
202202_s_at	LAMA4	1.2201
200907_s_at	PALLD	1.20618
208789_at	PTRF	1.1945
203951_at	CNN1	1.19082
212077_at	CALD1	1.18542
200897_s_at	PALLD	1.13072
208782_at	FSTL1	1.11415
201105_at	LGALS1	1.10506
204451_at	FZD1	1.09054
213004_at	ANGPTL2	1.07873
209191_at	TUBB6	1.07689
213010_at	PRKCDBP	1.06544
208790_s_at	PTRF	1.06397
200795_at	SPARCL1	1.04511
200906_s_at	PALLD	1.02616
205407_at	RECK	0.996277
201389_at	ITGA5	0.981293
219165_at	PDLIM2	0.95287
206201_s_at	MEOX2	0.945645
216235_s_at	EDNRA	0.874827
207714_s_at	SERPINH1	0.819714
221773_at	ELK3	0.778497
218871_x_at	CSGALNACT2	0.738161
