# Supplementary material for: Multi-cancer computational analysis reveals invasion-associated variant of desmoplastic reaction involving INHBA, THBS2 and COL11A1
Source: BMC Med Genomics. 2010 Nov 3;3:51. doi: 10.1186/1755-8794-3-51 (PMC2988703; doi:10.1186/1755-8794-3-51)
Supplement: Additional file 4 — Listing of genes in 9 cancer data sets. This file contains a color-coded list of genes in various cancers ranked in terms of the mutual information with COL11A1. [file 1755-8794-3-51-S4.XLS]

## Sheet: MIwithCOL11A1_Top100MIGeneSymbo
TCGA	CCR	CCR	Moffitt	Singapore	CCR	Wang	Samsung	Bild
Ovarian Cancer	Ovarian Cancer	Colon Cancer	Colon Cancer	Gastric Cancer	Breast Cancer	Breast Cancer	Lung Cancer	Lung Cancer
COL11A1	COL11A1	COL11A1	COL11A1	COL11A1	COL11A1	COL11A1	COL11A1	COL11A1
THBS2	FAP	COL10A1	COL10A1	COL10A1	FN1	LRRC15	LRRC15	COL12A1
COL5A2	POSTN	THBS2	ADAM12	MMP11	LRRC15	COL10A1	COL12A1	MXRA5
INHBA	THBS2	ADAM12	HNT	COL1A1	THBS2	COL5A1	THBS2	COL5A2
COL5A1	HNT	HNT	THBS2	ADAMTS12	COL10A1	COL5A2	COL5A2	THBS2
POSTN	INHBA	CTHRC1	RAB31	THBS2	COL5A2	INHBA	MFAP5	COL1A1
VCAN	EPYC	SPOCK1	COL5A2	INHBA	COL5A1	SULF1	GREM1	COL1A2
MMP11	COL5A2	BGN	CTHRC1	SULF1	COL1A2	MMP11	MMP11	COL3A1
FAP	COL10A1	FAP	SPOCK1	CTHRC1	COL1A1	THBS2	FNDC1	GREM1
LRRC15	LRRC15	INHBA	SULF1	PPAPDC1A	LOX	ENTPD4	ADAMTS12	VCAN
COL3A1	SFRP2	PPAPDC1A	INHBA	WNT2	MXRA5	LOX	PPAPDC1A	LRRC15
COL1A1	VCAN	SULF1	GAS1	COL5A2	MFAP5	MFAP5	SULF1	FNDC1
CTSK	FN1	COL1A1	AEBP1	C5orf46	INHBA	AEBP1	NOX4	SFRP2
LOX	ADAMTS12	VCAN	SPARC	ANTXR1	MMP11	COL1A2	COL1A2	CTHRC1
LUM	LOX	COL5A2	FBN1	HNT	SPARC	CORIN	COL1A1	ADAM12
CRISPLD2	ALPK2	ADAMTS12	COL1A2	FN1	FBN1	VCAN	TNFAIP6	MMP11
COL10A1	COL3A1	POSTN	COL5A1	FNDC1	VCAN	BGN	SFRP2	SULF1
FBN1	GREM1	RAB31	PRRX1	SPHK1	AEBP1	MXRA5	COL10A1	COL5A1
FN1	COL5A1	AEBP1	COL1A1	KAL1	SDC1	FN1	ANTXR1	TNFAIP6
ADAM12	ADAM12	COL1A2	MXRA5	COL1A2	PTPRD	COL8A2	VCAN	PPAPDC1A
MMP2	COL1A1	PRRX1	FAP	NOX4	SULF1	ASPN	INHBA	COL10A1
AEBP1	CRISPLD2	COL5A1	BGN	CST1	ASPN	C20orf39	CTHRC1	ENTPD4
PLAU	MMP11	KAL1	POSTN	BGN	NID2	COL1A1	THY1	HTRA3
ASPN	PRRX1	SFRP4	SFRP2	SOX11	NUAK1	NID2	COL3A1	ITGA11
TMEM158	TMEM158	FBN1	PPAPDC1A	ITGA11	CORIN	KIAA1199	MXRA5	THY1
ECM1	CTSK	SFRP2	NOX4	CST4	THY1	C7orf10	ITGA11	POSTN
COL1A2	SPARC	ANTXR1	VCAN	COL5A1	PLAU	MMP13	COL5A1	INHBA
SPARC	FBN1	GAS1	ANTXR1	FAP	ENTPD4	THY1	CILP	NOX4
EPYC	CTHRC1	COL3A1	FRMD6	MMP14	COL3A1	COMP	ADAM12	CTSK
COL6A3	GJB2	FNDC1	COL3A1	LRRC15	DPYSL3	GRP	HTRA3	MFAP5
SERPINF1	TNFAIP6	HOPX	ADAMTS12	SERPINH1	PALLD	PLAU	HNT	ANTXR1
OLFML2B	NUAK1	NOX4	RCN3	POSTN	HSD17B6	NUAK1	COL6A3	COL6A3
DCN	ASPN	LOX	TIMP2	SPP1	CDH11	HNT	FAP	SPARC
ACTA2	AEBP1	CERCAM	COL12A1	ADAM12	NKX3-2	GALNT1	LOC441461	GAS1
NTM	COL8A1	COL12A1	LOX	CLEC5A	BGN	FBN1	DACT1	CLDN18
GREM1	COL1A2	SPARC	HTRA1	BMP1	MICAL2	DPYSL3	ENTPD4	TNXA
CDH11	LUM	BCAT1	TWIST1	CAPN6	NOX4	AMACR	SLC12A8	COL6A1
SNAI2	TIMP3	ITGBL1	BCAT1	ZNF281	ANTXR1	MRC2	AEBP1	TWIST1
TIMP3	EDNRA	FRMD6	ISLR	VCAN	MMP13	TNFAIP6	ASPN	GLT8D2
PDLIM3	VGLL3	ISLR	CERCAM	ZNF469	RAB31	SPARC	PRRX1	FBXO32
TNFAIP6	COPZ2	FN1	KAL1	ADAMTS2	C20orf39	CDH11	GLT8D2	C1QTNF6
COPZ2	OLFML2B	TWIST1	VGLL3	COL12A1	BMP1	SPOCK1	TMEM158	TNXB
EDNRA	ITGBL1	OLR1	CDH11	C1QTNF6	HNT	DACT1	DIO2	DIO2
LPPR4	PLAU	COL6A3	ARL4C	C16orf89	COMP	MICAL2	GRP	COL6A2
COL6A2	PRKG1	RCN3	HOPX	BCAT1	TNFAIP6	NOX4	CDH11	COL8A2
NUAK1	HSD17B6	GFPT2	MRC2	TNFAIP6	PXDN	COL5A3	AMACR	FAP
VCAM1	SULF1	C1QTNF5	COL6A3	MXRA5	ADAM12	HSD17B6	FBN1	GJB2
PDGFRB	ITGA11	LGALS1	FAM19A5	ACTN1	MMP2	FAP	NID2	FIGF
THBS1	GLT8D2	THY1	NNMT	SOSTDC1	COL6A3	COL3A1	C7orf10	PRRX1
ETV1	MEGF10	MXRA5	CMTM3	LTF	AMACR	MMP2	CTSK	C7orf10
LOXL2	COL12A1	ARL4C	PCOLCE	PLOD1	COL6A2	CTSK	ISLR	AEBP1
ITGBL1	LOC401097	CDH11	ZNF532	PLAU	DACT1	PTPRD	POSTN	COL5A3
CXCL14	CCDC80	OLFML2B	C1QTNF5	OLR1	ODZ3	WNT2	CCL11	GPC6
SULF1	ANTXR1	TNFAIP6	SERPINH1	TREM1	COL6A1	LGALS1	ADAMTS5	FAM101A
COLEC12	MMP2	ASPN	SFRP4	DNASE1L3	FAP	PLAUR	OMD	MMP14
TDO2	PDLIM3	VGLL3	LGALS1	MFAP2	COL8A2	ADAM12	SPOCK1	RCN3
PCOLCE	C7orf10	FAM19A5	FN1	LOX	SERPINH1	GREM1	COL8A2	MMP13
C7orf10	CHSY3	TIMP3	FNDC1	ENTPD4	MFAP2	CD55	TWIST1	HTRA1
SFRP4	THBS1	HTRA1	THY1	RAB31	PLOD2	TIMP3	GJB2	HNT
MFAP5	SERPINF1	ST6GALNAC5	ST6GALNAC5	SFRP4	POSTN	COL6A1	TNFSF4	PLAU
ANGPTL2	RAB31	LOXL1	MXRA8	WISP1	GREM1	PXDN	CYP26A1	PDGFRL
KCNE4	SVEP1	CMTM3	TIMP3	UNC5B	OLFML2B	HTRA1	FBLN2	SPOCK1
ACTG2	OMD	PCOLCE	MITF	ADH1B	SPON1	TGFB1I1	GAS1	SFTPC
ITGA5	ACTA2	TIMP2	ASPN	SPARC	EFEMP2	NBL1	FIBIN	CALD1
GLT8D2	RUNX2	MMP2	GLT8D2	TWIST1	WNT2	RAB31	FMO1	FBN1
CXCL12	AMACR	FBLN2	GPC6	MAL	CALD1	ANGPTL2	UNC5B	CLEC3B
RAB31	MFAP5	DCN	RAI14	GPD1L	MRC2	MMP1	HEPH	FN1
SVEP1	SEPT11	CTSK	FBLN2	C19orf59	SPOCK1	SRPX2	CST1	ADH1B
BGN	ISM1	WISP1	ZNF521	AQP9	FILIP1L	PALLD	PLAU	COL15A1
NBL1	C21orf96	GPC6	LOXL1	GRK5	FERMT2	POSTN	C20orf39	OMD
